# Supplementary material for: Lis1 relieves cytoplasmic dynein-1 autoinhibition by acting as a molecular wedge
Source: Nat Struct Mol Biol. 2023 Aug 24;30(9):1357–64. doi: 10.1038/s41594-023-01069-6 (PMC10497415; doi:10.1038/s41594-023-01069-6)
Supplement: Source Data Fig. 4 — Statistical Source data and analyses [file 41594_2023_1069_MOESM4_ESM.xlsx]

## Sheet: Fig4c
Figure 4c	Percent Binucleate Cells
A	B	C	D	E
WT	ΔLis1	FLAG-Lis1 N231A	FLAG-Lis1 W288D	FLAG Lis1 N213A-W288D
3.4188	16.0959	15.5172	14.721	14.721
4.65116	16.8776	11.3861	10.1695	10.1695
6.72269	17.2549	15.3333	13.4199	13.4199
5.24194	15.7895	16.2162	10.6122	13.3588
4.56621	11.9231	11.1111	9.41667	14.3411
2.1645	13.3028	10.6195	11.6183	20.3636
5.88235	17.0732	15.1639	12.5	12.9412
1.96078	16.1157	15.2482	9.09091	14.8855
2.26244	16.4087	15.8915
5.38117	15.444	14.7059
2.02703	16.4062
5.55556	20.9386
3.68664
One-Way ANOVA							Tukey's Multiple Comparisons
Table Analyzed	Lis1 combined
Data sets analyzed	A-E						Number of families	1
							Number of comparisons per family	10
ANOVA summary							Alpha	0.05
F	59.27
P value	<0.0001						Tukey's multiple comparisons test	Mean Diff.	95.00% CI of diff.	Below threshold?	Summary	Adjusted P Value
P value summary	****						WT vs. ΔLis1	-12.02	-14.46 to -9.576	Yes	****	<0.0001	A-B
Significant diff. among means (P < 0.05)?	Yes						WT vs. FLAG-Lis1 N231A	-10	-12.57 to -7.435	Yes	****	<0.0001	A-C
R squared	0.8375						WT vs. FLAG-Lis1 W288D	-7.327	-10.07 to -4.584	Yes	****	<0.0001	A-D
							WT vs. FLAG Lis1 N213A-W288D	-10.16	-12.90 to -7.416	Yes	****	<0.0001	A-E
Brown-Forsythe test							ΔLis1 vs. FLAG-Lis1 N231A	2.017	-0.5966 to 4.630	No	ns	0.2014	B-C
F (DFn, DFd)	0.1322 (4, 46)						ΔLis1 vs. FLAG-Lis1 W288D	4.692	1.907 to 7.478	Yes	***	0.0002	B-D
P value	0.9698						ΔLis1 vs. FLAG Lis1 N213A-W288D	1.861	-0.9248 to 4.646	No	ns	0.3337	B-E
P value summary	ns						FLAG-Lis1 N231A vs. FLAG-Lis1 W288D	2.676	-0.2191 to 5.571	No	ns	0.0825	C-D
Are SDs significantly different (P < 0.05)?	No						FLAG-Lis1 N231A vs. FLAG Lis1 N213A-W288D	-0.1558	-3.051 to 2.739	No	ns	0.9999	C-E
							FLAG-Lis1 W288D vs. FLAG Lis1 N213A-W288D	-2.832	-5.883 to 0.2200	No	ns	0.0806	D-E
Bartlett's test
Bartlett's statistic (corrected)	2.882						Test details	Mean 1	Mean 2	Mean Diff.	SE of diff.	n1	n2	q	DF
P value	0.5777						WT vs. ΔLis1	4.117	16.14	-12.02	0.8606	13	12	19.75	46
P value summary	ns						WT vs. FLAG-Lis1 N231A	4.117	14.12	-10	0.9042	13	10	15.64	46
Are SDs significantly different (P < 0.05)?	No						WT vs. FLAG-Lis1 W288D	4.117	11.44	-7.327	0.966	13	8	10.73	46
							WT vs. FLAG Lis1 N213A-W288D	4.117	14.28	-10.16	0.966	13	8	14.87	46
ANOVA table	SS	DF	MS	F (DFn, DFd)	P value		ΔLis1 vs. FLAG-Lis1 N231A	16.14	14.12	2.017	0.9205	12	10	3.098	46
Treatment (between columns)	1096	4	273.9	F (4, 46) = 59.27	P<0.0001		ΔLis1 vs. FLAG-Lis1 W288D	16.14	11.44	4.692	0.9812	12	8	6.763	46
Residual (within columns)	212.6	46	4.621				ΔLis1 vs. FLAG Lis1 N213A-W288D	16.14	14.28	1.861	0.9812	12	8	2.682	46
Total	1308	50					FLAG-Lis1 N231A vs. FLAG-Lis1 W288D	14.12	11.44	2.676	1.02	10	8	3.711	46
							FLAG-Lis1 N231A vs. FLAG Lis1 N213A-W288D	14.12	14.28	-0.1558	1.02	10	8	0.216	46
Data summary							FLAG-Lis1 W288D vs. FLAG Lis1 N213A-W288D	11.44	14.28	-2.832	1.075	8	8	3.725	46
Number of treatments (columns)	5
Number of values (total)	51

## Sheet: Fig4d
Figure 4d	Percent Binucleate Cells
WT	Δdyn1	dyn1 F3446A E3867A	dyn1 F3446A E3867A D2868K
5.82524	16.5919	12.8	4.58716
9.34579	20.7792	10.6	6.04651
3.68664	14.7982	20.4	9.03226			Note that epistasis experiments for 4d and 4i were performed together and one-way ANOVA with Tukey's multiple comparison's test was performed on the combined datasets
						Thus, WT in 4d and 4i is identical
One-way ANOVA							Tukey's multiple Comparisons
Table Analyzed	dyn1 Chi mutations and D2868K epistasis						Number of families	1
							Number of comparisons per family	153
							Alpha	0.05
ANOVA summary
F	10.11						Tukey's multiple comparisons test	Mean Diff.	95.00% CI of diff.	Below threshold?	Summary	Adjusted P Value
P value	<0.0001						WT vs. Δdyn1	-11.1	-18.27 to -3.939	Yes	***	0.0002
P value summary	****						WT vs. dyn1 F3446A E3867A (1841)	-8.314	-15.48 to -1.149	Yes	*	0.0105
Significant diff. among means (P < 0.05)?	Yes						WT vs. dyn1 F3446A E3867A D2868K	1.203	-5.962 to 8.368	No	ns	>0.9999
R squared	0.8268						1811 Δdyn1 vs. dyn1 F3446A E3867A (1841)	2.79	-4.375 to 9.955	No	ns	0.9885
							1811 Δdyn1 vs. 1858 dyn1 F3446A E3867A D2868K	10.83	3.669 to 18.00	Yes	***	0.0002
Brown-Forsythe test							dyn1 F3446A E3867A (1841) vs. 1858 dyn1 F3446A E3867A D2868K	8.045	0.8797 to 15.21	Yes	*	0.0154
F (DFn, DFd)	0.5754 (17, 36)
P value	0.8881						Test details	Mean 1	Mean 2	Mean Diff.	SE of diff.	n1	n2	q	DF
P value summary	ns						WT vs. Δdyn1	6.286	17.39	-11.1	1.91	3	3	8.22	36
Are SDs significantly different (P < 0.05)?	No						WT vs. dyn1 F3446A E3867A (1841)	6.286	14.6	-8.314	1.91	3	3	6.154	36
							WT vs. dyn1 F3446A E3867A D2868K	6.286	6.555	-0.2694	1.91	3	3	0.1994	36
Bartlett's test							1811 Δdyn1 vs. dyn1 F3446A E3867A (1841)	17.39	14.6	2.79	1.91	3	3	2.065	36
Bartlett's statistic (corrected)							1811 Δdyn1 vs. 1858 dyn1 F3446A E3867A D2868K	17.39	6.555	10.83	1.91	3	3	8.02	36
P value							dyn1 F3446A E3867A (1841) vs. 1858 dyn1 F3446A E3867A D2868K	14.6	6.555	8.045	1.91	3	3	5.955	36
P value summary
Are SDs significantly different (P < 0.05)?
ANOVA table	SS	DF	MS	F (DFn, DFd)	P value
Treatment (between columns)	940.8	17	55.34	F (17, 36) = 10.11	P<0.0001
Residual (within columns)	197.1	36	5.475
Total	1138	53
Data summary
Number of treatments (columns)	18
Number of values (total)	54

## Sheet: Fig4f
Dyn1 localization	Number of Dyn1 Foci /Cell at the Cell Cortex					STATISTICS for # foci/each cell									MEAN number of foci/cell for each replicate						STATISTICS for mean # foci/cell for each replicate
# foci/each cell							WT	Δ Lis1	Lis1W288D	Lis1N213A	Lis1N213AW288D				WT	Δ Lis1	Lis1W288D	Lis1N213A	Lis1N213AW288D		One-way ANOVA results
WT	Δ Lis1	Lis1W288D	Lis1N213A	Lis1N213AW288D		Number of values	129	140	152	126	126				2.55556	1.75	0.378378	1.0625	0.6875		Table Analyzed	Mean Cortex
1	3	0	1	1											3.23077	1.16667	0.895833	1.34146	0.862069		Data sets analyzed	A-E
1	5	0	0	0		Minimum	0	0	0	0	0				3.16327	0.5	0.910448	0.702703	0.911765
4	2	2	3	3		25% Percentile	2	0	0	0	0										ANOVA summary
3	2	0	1	1		Median	3	1	1	1	1										F	17.68
3	2	0	1	1		75% Percentile	4	2	1	2	2										P value	0.0002
1	2	0	2	2		Maximum	9	5	3	4	4										P value summary	***
1	1	0	0	0																	Significant diff. among means (P < 0.05)?	Yes
2	1	2	2	2		Mean	3.085	1.057	0.7763	1.048	1.048										R squared	0.8761
5	0	0	1	1		Std. Deviation	1.447	1.143	0.9076	1.019	1.019
2	1	0	2	2		Std. Error of Mean	0.1274	0.09659	0.07362	0.09075	0.09075										Brown-Forsythe test
2	3	0	1	1																	F (DFn, DFd)	0.6192 (4, 10)
2	1	2	1	1		Lower 95% CI of mean	2.833	0.8662	0.6309	0.868	0.868										P value	0.659
3	2	2	1	1		Upper 95% CI of mean	3.337	1.248	0.9218	1.227	1.227										P value summary	ns
4	4	0	0	0																	Are SDs significantly different (P < 0.05)?	No
3	0	0	1	1		Sum	398	148	118	132	132
3	2	1	0	0																	Bartlett's test
3	2	0	2	2		D'Agostino & Pearson normality test															Bartlett's statistic (corrected)
3	3	1	0	0		K2	20.32	19.99	16.89	10.26	10.26										P value
	3	0	1	1		P value	<0.0001	<0.0001	0.0002	0.0059	0.0059										P value summary
2	2	0	1	1		Passed normality test (alpha=0.05)?	No	No	No	No	No										Are SDs significantly different (P < 0.05)?
	1	0	1	1		P value summary	****	****	***	**	**
4	2	0	1	1																	ANOVA table	SS	DF	MS	F (DFn, DFd)	P value
4	1	0	2	2		Shapiro-Wilk normality test															Treatment (between columns)	10.43	4	2.608	F (4, 10) = 17.68	P=0.0002
4	1	0	0	0		W	0.9199	0.8283	0.7822	0.8427	0.8427										Residual (within columns)	1.476	10	0.1476
3	3	0	2	2		P value	<0.0001	<0.0001	<0.0001	<0.0001	<0.0001										Total	11.91	14
4	2	0	1	1		Passed normality test (alpha=0.05)?	No	No	No	No	No
4	3	1	2	2		P value summary	****	****	****	****	****										Data summary
3	4	1	0	0																	Number of treatments (columns)	5
4	2	0	4	4		KS normality test															Number of values (total)	15
3	3	0	2	2		KS distance	0.1824	0.2297	0.2972	0.2211	0.2211										Tukey's multiple Comparisons
1	0	0	3	3		P value	<0.0001	<0.0001	<0.0001	<0.0001	<0.0001										Number of families	1
4	0	0	0	0		Passed normality test (alpha=0.05)?	No	No	No	No	No										Number of comparisons per family	10
2	0	0	1	1		P value summary	****	****	****	****	****										Alpha	0.05
	3	1	0	0
5	4	0	2	2		One-way ANOVA results															Tukey's multiple comparisons test	Mean Diff.	95.00% CI of diff.	Below threshold?	Summary	Adjusted P Value
1	3	1	1	1		Table Analyzed	Dynein Cortex														WT vs. Δ Lis1	1.844	0.8121 to 2.877	Yes	**	0.0011	A-B
0	3	0	0	0		Data sets analyzed	A-E														WT vs. Lis1W288D	2.255	1.223 to 3.287	Yes	***	0.0002	A-C
4	3		0	0																	WT vs. Lis1N213A	1.948	0.9154 to 2.980	Yes	***	0.0007	A-D
4	1	0	2	2		ANOVA summary															WT vs. Lis1N213AW288D	2.163	1.131 to 3.195	Yes	***	0.0003	A-E
3	1	1	1	1		F	94.77														Δ Lis1 vs. Lis1W288D	0.4107	-0.6215 to 1.443	No	ns	0.6921	B-C
1	2	1	1	1		P value	<0.0001														Δ Lis1 vs. Lis1N213A	0.1033	-0.9289 to 1.136	No	ns	0.997	B-D
2	1	1	0	0		P value summary	****														Δ Lis1 vs. Lis1N213AW288D	0.3184	-0.7138 to 1.351	No	ns	0.8428	B-E
4	1	1	2	2		Significant diff. among means (P < 0.05)?	Yes														Lis1W288D vs. Lis1N213A	-0.3073	-1.340 to 0.7249	No	ns	0.8584	C-D
4	2	0	0	0		R squared	0.362														Lis1W288D vs. Lis1N213AW288D	-0.09222	-1.124 to 0.9400	No	ns	0.9981	C-E
4	0	0	1	1																	Lis1N213A vs. Lis1N213AW288D	0.2151	-0.8171 to 1.247	No	ns	0.9551	D-E
6	2	1	0	0		Brown-Forsythe test
6	0	0	1	1		F (DFn, DFd)	2.956 (4, 668)														Test details	Mean 1	Mean 2	Mean Diff.	SE of diff.	n1	n2	q	DF
2	4	3	0	0		P value	0.0194														WT vs. Δ Lis1	2.983	1.139	1.844	0.3136	3	3	8.316	10
4	0	1				P value summary	*														WT vs. Lis1W288D	2.983	0.7282	2.255	0.3136	3	3	10.17	10
5	1	0	2	2		Are SDs significantly different (P < 0.05)?	Yes														WT vs. Lis1N213A	2.983	1.036	1.948	0.3136	3	3	8.782	10
7	1	0	0	0																	WT vs. Lis1N213AW288D	2.983	0.8204	2.163	0.3136	3	3	9.752	10
2	1	1	1	1		Bartlett's test															Δ Lis1 vs. Lis1W288D	1.139	0.7282	0.4107	0.3136	3	3	1.852	10
3	2	1	0	0		Bartlett's statistic (corrected)	35.97														Δ Lis1 vs. Lis1N213A	1.139	1.036	0.1033	0.3136	3	3	0.4659	10
3	1	1	1	1		P value	<0.0001														Δ Lis1 vs. Lis1N213AW288D	1.139	0.8204	0.3184	0.3136	3	3	1.436	10
4	1	0	2	2		P value summary	****														Lis1W288D vs. Lis1N213A	0.7282	1.036	-0.3073	0.3136	3	3	1.386	10
2	2	2	0	0		Are SDs significantly different (P < 0.05)?	Yes														Lis1W288D vs. Lis1N213AW288D	0.7282	0.8204	-0.09222	0.3136	3	3	0.4158	10
2	2	1	1	1																	Lis1N213A vs. Lis1N213AW288D	1.036	0.8204	0.2151	0.3136	3	3	0.9699	10
4	2	1	0	0		ANOVA table	SS	DF	MS	F (DFn, DFd)	P value
2		2	1	1		Treatment (between columns)	473	4	118.2	F (4, 668) = 94.77	P<0.0001
2	0	1	2	2		Residual (within columns)	833.4	668	1.248
3	0	1	0	0		Total	1306	672
3	1	2	2	2
2	1	0	0	0		Data summary
3	1	1	2	2		Number of treatments (columns)	5
4	0	2	0	0		Number of values (total)	673
4	0	2	1	1
2	0	0	2	2
3	3	2	2	2		Tukey's multiple Comparisons
1	0	0	2	2
4		2	4	4		Number of families	1
2	1	1	0	0		Number of comparisons per family	10
2	0	2	1	1		Alpha	0.05
2	0	1	2	2
3	1	0	1	1		Tukey's multiple comparisons test	Mean Diff.	95.00% CI of diff.	Below threshold?	Summary	Adjusted P Value
2	1	1	1	1		WT vs. Δ Lis1	2.028	1.655 to 2.401	Yes	****	<0.0001	A-B
3	0	1	0	0		WT vs. Lis1W288D	2.309	1.943 to 2.675	Yes	****	<0.0001	A-C
3	2	1	0	0		WT vs. Lis1N213A	2.038	1.655 to 2.420	Yes	****	<0.0001	A-D
4	0	1	2	2		WT vs. Lis1N213AW288D	2.038	1.655 to 2.420	Yes	****	<0.0001	A-E
1	0	0	1	1		Δ Lis1 vs. Lis1W288D	0.2808	-0.07706 to 0.6387	No	ns	0.2019	B-C
4	1	1	2	2		Δ Lis1 vs. Lis1N213A	0.009524	-0.3657 to 0.3847	No	ns	>0.9999	B-D
5	0	1	2	2		Δ Lis1 vs. Lis1N213AW288D	0.009524	-0.3657 to 0.3847	No	ns	>0.9999	B-E
4	0	0	2	2		Lis1W288D vs. Lis1N213A	-0.2713	-0.6394 to 0.09679	No	ns	0.2593	C-D
5	0	2	1	1		Lis1W288D vs. Lis1N213AW288D	-0.2713	-0.6394 to 0.09679	No	ns	0.2593	C-E
6	0	0	2	2		Lis1N213A vs. Lis1N213AW288D	0	-0.3849 to 0.3849	No	ns	>0.9999	D-E
4	0	0	3	3
2	1	0	2	2		Test details	Mean 1	Mean 2	Mean Diff.	SE of diff.	n1	n2	q	DF
3	0		2	2		WT vs. Δ Lis1	3.085	1.057	2.028	0.1363	129	140	21.04	668
3	0	0	0	0		WT vs. Lis1W288D	3.085	0.7763	2.309	0.1337	129	152	24.42	668
1	1	1	3	3		WT vs. Lis1N213A	3.085	1.048	2.038	0.1399	129	126	20.6	668
3	1	3	3	3		WT vs. Lis1N213AW288D	3.085	1.048	2.038	0.1399	129	126	20.6	668
4	0	3				Δ Lis1 vs. Lis1W288D	1.057	0.7763	0.2808	0.1308	140	152	3.035	668
3	2	3	1	1		Δ Lis1 vs. Lis1N213A	1.057	1.048	0.009524	0.1372	140	126	0.09819	668
3	0	0	0	0		Δ Lis1 vs. Lis1N213AW288D	1.057	1.048	0.009524	0.1372	140	126	0.09819	668
4	0	1	1	1		Lis1W288D vs. Lis1N213A	0.7763	1.048	-0.2713	0.1346	152	126	2.851	668
3	1	2	2	2		Lis1W288D vs. Lis1N213AW288D	0.7763	1.048	-0.2713	0.1346	152	126	2.851	668
5	0	2	1	1		Lis1N213A vs. Lis1N213AW288D	1.048	1.048	0	0.1407	126	126	0	668
4	1	3	0	0
3	2	3	1	1
4	1	2	0	0
3	0	1	0	0
3	1	0	0	0
2	0	3	0	0
5	0	1	0	0
9	0	1	0	0
6	2	2	4	4
3	1	2	0	0
3	0	1	0	0
3	0	0	2	2
2	0	0	0	0
3	0	1	0	0
2	0	2	0	0
1	2	0	1	1
3	2	1	0	0
3	0	0	1	1
6	0	0	3	3
3	2	0	1	1
2	0	0	0	0
1	0	2	2	2
4	1	2	0	0
2	0	2
3	1	0	0	0
3	0	0	0	0
3	1	1	1	1
1	1	0	1	1
7	1	0	0	0
3	1	0	0	0
3	1	0	0	0
1	0	2	2	2
1	0	1	2	2
1	0	2
2	1	1
3	0	3
	0	0
	0	0
	0	0
	1	1
	0	2
	1	0
	0	1
	0	0
	0	0
	0	0
		1
		0
		0
		0
		0
		1
		0
		1
		0
		0
		0
		0

## Sheet: Fig4g
Dyn1 localization	Number of Dyn1 Foci /Cell at the Spindle Pole Body					STATISTICS for # foci/each cell									MEAN number of foci/cell for each replicate						STATISTICS for mean # foci/cell for each replicate
						Number of values	129	140	152	126	124
WT	Δ Lis1	Lis1W288D	Lis1N213A	Lis1N213AW288D											WT	Δ Lis1	Lis1W288D	Lis1N213A	Lis1N213AW288D		One-way ANOVA results
2	1	0	2	2		Minimum	0	0	0	0	0				1.88889	1.25	0.918919	1.33333	0.6875		Table Analyzed	Mean SPB
2	1	0	2	2		25% Percentile	1	0	0	1	0				1.61538	1	0.979167	1.19512	0.827586		Data sets analyzed	A-E
2	1	2	2	0		Median	2	1	1	1	1				1.53061	0.819444	0.925373	1.24324	1
1	2	0	1	1		75% Percentile	2	2	1	2	1										ANOVA summary
2	2	0	2	1		Maximum	3	4	3	2	2										F	14.94
2	4	0	1	1																	P value	0.0003
2	2	0	2	1		Mean	1.589	1.007	0.7763	1.262	0.8387										P value summary	***
2	1	2	1	0		Std. Deviation	0.5393	0.8091	0.9076	0.7286	0.7029										Significant diff. among means (P < 0.05)?	Yes
2	1	0	2	1		Std. Error of Mean	0.04748	0.06838	0.07362	0.06491	0.06312										R squared	0.8566
2	1	0	1	1
2	2	0	1	0		Lower 95% CI of mean	1.495	0.8719	0.6309	1.133	0.7138										Brown-Forsythe test
2	0	2	1	0		Upper 95% CI of mean	1.683	1.142	0.9218	1.39	0.9637										F (DFn, DFd)	0.8433 (4, 10)
2	1	2	1	1																	P value	0.5286
1	0	0	0	1		Sum	205	141	118	159	104										P value summary	ns
2	2	0	1	1																	Are SDs significantly different (P < 0.05)?	No
2	1	1	1	0		D'Agostino & Pearson normality test
2	2	0	0	1		K2	10.19	2.639	16.89	24.09	16.63										Bartlett's test
2	1	1	2	1		P value	0.0061	0.2673	0.0002	<0.0001	0.0002										Bartlett's statistic (corrected)
	1	0	1	1		Passed normality test (alpha=0.05)?	No	Yes	No	No	No										P value
2	1	0	2	0		P value summary	**	ns	***	****	***										P value summary
	2	0	2	2																	Are SDs significantly different (P < 0.05)?
1	1	0	2	0		Shapiro-Wilk normality test
2	2	0	1	0		W	0.6965	0.8245	0.7822	0.7832	0.7989										ANOVA table	SS	DF	MS	F (DFn, DFd)	P value
2	0	0	1	0		P value	<0.0001	<0.0001	<0.0001	<0.0001	<0.0001										Treatment (between columns)	1.342	4	0.3355	F (4, 10) = 14.94	P=0.0003
2	0	0	2	1		Passed normality test (alpha=0.05)?	No	No	No	No	No										Residual (within columns)	0.2246	10	0.02246
1	1	0	1	1		P value summary	****	****	****	****	****										Total	1.567	14
0	2	1	1	1
2	0	1	2	0		KS normality test															Data summary
1	0	0	2	0		KS distance	0.3738	0.2107	0.2972	0.273	0.252										Number of treatments (columns)	5
2	2	0	1			P value	<0.0001	<0.0001	<0.0001	<0.0001	<0.0001										Number of values (total)	15
2	2	0	2	0		Passed normality test (alpha=0.05)?	No	No	No	No	No
2	2	0	2	1		P value summary	****	****	****	****	****										Tukey's multiple Comparisons
2	2	0	1	0																	Number of families	1
	2	1	2			One-Way ANOVA results															Number of comparisons per family	10
2	2	0	1	1		Table Analyzed	dynein SPB														Alpha	0.05
1	2	1	0	2		Data sets analyzed	A-E
2	2	0	2	2																	Tukey's multiple comparisons test	Mean Diff.	95.00% CI of diff.	Below threshold?	Summary	Adjusted P Value
2	2		2	2		ANOVA summary															WT vs. Δ Lis1	0.6551	0.2524 to 1.058	Yes	**	0.0023	A-B
2	1	0	1	1		F	26.12														WT vs. Lis1W288D	0.7371	0.3344 to 1.140	Yes	***	0.0009	A-C
1	1	1	1	1		P value	<0.0001														WT vs. Lis1N213A	0.4211	0.01831 to 0.8238	Yes	*	0.0396	A-D
1	1	1	0	0		P value summary	****														WT vs. Lis1N213AW288D	0.8399	0.4372 to 1.243	Yes	***	0.0003	A-E
2	1	1	2	0		Significant diff. among means (P < 0.05)?	Yes														Δ Lis1 vs. Lis1W288D	0.082	-0.3208 to 0.4848	No	ns	0.9586	B-C
1	0	1	1	1		R squared	0.1356														Δ Lis1 vs. Lis1N213A	-0.2341	-0.6368 to 0.1687	No	ns	0.3701	B-D
1	1	0	1	1																	Δ Lis1 vs. Lis1N213AW288D	0.1848	-0.2180 to 0.5875	No	ns	0.579	B-E
1	2	0	1	0		Brown-Forsythe test															Lis1W288D vs. Lis1N213A	-0.3161	-0.7188 to 0.08668	No	ns	0.1474	C-D
2	2	1	2	1		F (DFn, DFd)	8.089 (4, 666)														Lis1W288D vs. Lis1N213AW288D	0.1028	-0.3000 to 0.5055	No	ns	0.9119	C-E
2	1	0	1	0		P value	<0.0001														Lis1N213A vs. Lis1N213AW288D	0.4189	0.01611 to 0.8216	Yes	*	0.0408	D-E
1	0	3	1	0		P value summary	****
2	1	1		2		Are SDs significantly different (P < 0.05)?	Yes														Test details	Mean 1	Mean 2	Mean Diff.	SE of diff.	n1	n2	q	DF
1	0	0	2	1																	WT vs. Δ Lis1	1.678	1.023	0.6551	0.1224	3	3	7.571	10
2	1	0	0	1		Bartlett's test															WT vs. Lis1W288D	1.678	0.9412	0.7371	0.1224	3	3	8.518	10
1	1	1	2	0		Bartlett's statistic (corrected)	37.85														WT vs. Lis1N213A	1.678	1.257	0.4211	0.1224	3	3	4.866	10
2	1	1	0	0		P value	<0.0001														WT vs. Lis1N213AW288D	1.678	0.8384	0.8399	0.1224	3	3	9.706	10
1	1	1	1	1		P value summary	****														Δ Lis1 vs. Lis1W288D	1.023	0.9412	0.082	0.1224	3	3	0.9475	10
1	1	0	1	0		Are SDs significantly different (P < 0.05)?	Yes														Δ Lis1 vs. Lis1N213A	1.023	1.257	-0.2341	0.1224	3	3	2.705	10
2	1	2	1	2																	Δ Lis1 vs. Lis1N213AW288D	1.023	0.8384	0.1848	0.1224	3	3	2.135	10
2		1	2	0		ANOVA table	SS	DF	MS	F (DFn, DFd)	P value										Lis1W288D vs. Lis1N213A	0.9412	1.257	-0.3161	0.1224	3	3	3.653	10
1	1	1	1	1		Treatment (between columns)	59.58	4	14.9	F (4, 666) = 26.12	P<0.0001										Lis1W288D vs. Lis1N213AW288D	0.9412	0.8384	0.1028	0.1224	3	3	1.188	10
2	2	2	1	0		Residual (within columns)	379.7	666	0.5702												Lis1N213A vs. Lis1N213AW288D	1.257	0.8384	0.4189	0.1224	3	3	4.841	10
1	0	1	2	0		Total	439.3	670
1	1	1	2	1
1	0	2	1	2		Data summary
2	0	0	0	1		Number of treatments (columns)	5
2	0	1	0	0		Number of values (total)	671
2	2	2	0	1
2	2	2	1	0		Tukey's multiple Comparisons
2	0	0	2	0		Number of families	1
2	2	2	1	1		Number of comparisons per family	10
2	2	0	2	2		Alpha	0.05
2		2	0	1
1	2	1	0	1		Tukey's multiple comparisons test	Mean Diff.	95.00% CI of diff.	Below threshold?	Summary	Adjusted P Value
2	2	2	2	2		WT vs. Δ Lis1	0.582	0.3299 to 0.8341	Yes	****	<0.0001	A-B
1	0	1	2	1		WT vs. Lis1W288D	0.8128	0.5656 to 1.060	Yes	****	<0.0001	A-C
1	2	0	2	2		WT vs. Lis1N213A	0.3272	0.06854 to 0.5859	Yes	**	0.0052	A-D
2	1	1	2	0		WT vs. Lis1N213AW288D	0.7504	0.4907 to 1.010	Yes	****	<0.0001	A-E
2	2	1	1	0		Δ Lis1 vs. Lis1W288D	0.2308	-0.01112 to 0.4728	No	ns	0.0697	B-C
1	1	1	1	0		Δ Lis1 vs. Lis1N213A	-0.2548	-0.5084 to -0.001133	Yes	*	0.0484	B-D
1	1	1	2	0		Δ Lis1 vs. Lis1N213AW288D	0.1684	-0.08627 to 0.4231	No	ns	0.3693	B-E
2	0	0	0	1		Lis1W288D vs. Lis1N213A	-0.4856	-0.7344 to -0.2367	Yes	****	<0.0001	C-D
2	1	1	1	1		Lis1W288D vs. Lis1N213AW288D	-0.06239	-0.3123 to 0.1875	No	ns	0.9602	C-E
1	2	1	0	1		Lis1N213A vs. Lis1N213AW288D	0.4232	0.1619 to 0.6845	Yes	***	0.0001	D-E
3	1	0	2	1
2	0	2	2	1		Test details	Mean 1	Mean 2	Mean Diff.	SE of diff.	n1	n2	q	DF
2	1	0	2	1		WT vs. Δ Lis1	1.589	1.007	0.582	0.09216	129	140	8.931	666
1	1	0	2	1		WT vs. Lis1W288D	1.589	0.7763	0.8128	0.0904	129	152	12.72	666
2	0	0	1	2		WT vs. Lis1N213A	1.589	1.262	0.3272	0.09458	129	126	4.893	666
2	2		0	1		WT vs. Lis1N213AW288D	1.589	0.8387	0.7504	0.09496	129	124	11.18	666
1	0	0	2	1		Δ Lis1 vs. Lis1W288D	1.007	0.7763	0.2308	0.08845	140	152	3.691	666
2	0	1	1	0		Δ Lis1 vs. Lis1N213A	1.007	1.262	-0.2548	0.09273	140	126	3.886	666
1	2	3	2	1		Δ Lis1 vs. Lis1N213AW288D	1.007	0.8387	0.1684	0.09312	140	124	2.558	666
2	0	3		1		Lis1W288D vs. Lis1N213A	0.7763	1.262	-0.4856	0.09098	152	126	7.548	666
1	0	3	2	0		Lis1W288D vs. Lis1N213AW288D	0.7763	0.8387	-0.06239	0.09138	152	124	0.9657	666
1	1	0	2			Lis1N213A vs. Lis1N213AW288D	1.262	0.8387	0.4232	0.09552	126	124	6.266	666
2	1	1	2	2
1	2	2	1	2
2	0	2	1	1
1	1	3	2	2
2	0	3	1	1
2	1	2	1	2
1	0	1	2	1
2	1	0	1	0
1	0	3	0	0
1	1	1	1	1
2	0	1	1	1
1	0	2	1	1
1	0	2	2	1
1	0	1	2	2
1	0	0	0	2
1	1	0	2	2
1	0	1	2	1
1	0	2	2	2
2	1	0	1	2
1	0	1	1	1
1	2	0	0	1
0	1	0	2	0
2	1	0	1	1
2	1	0	2	0
1	1	2	0	1
1	1	2	0	0
2	1	2		1
1	1	0	2	0
2	1	0	1	0
2	1	1	1	1
2	1	0	0	0
2	2	0	2	1
2	0	0	2	0
2	0	0	2	1
2	2	2	1
1	1	1	0
2	0	2
1	0	1
2	0	3
	1	0
	0	0
	2	0
	2	1
	2	2
	1	0
	0	1
	1	0
	2	0
	0	0
		1
		0
		0
		0
		0
		1
		0
		1
		0
		0
		0
		0

## Sheet: Fig4h
Dyn1 localization	Number of Dyn1 Foci /Cell at the MT tips					STATISTICS for # foci/each cell									MEAN number of foci/cell for each replicate						STATISTICS for mean # foci/cell for each replicate
							WT	Δ Lis1	Lis1W288D	Lis1N213A	Lis1N213AW288D										One-way ANOVA results
WT	Δ Lis1	Lis1W288D	Lis1N213A	Lis1N213AW288D		Number of values	129	152	152	126	124				WT	Δ Lis1	Lis1W288D	Lis1N213A	Lis1N213AW288D		Table Analyzed	Mean Mt tips
1	0	0	1	0											0.888889	0.285714	0.27027	0.375	0.21875		Data sets analyzed	A-E
0	0	0	0	0		Minimum	0	0	0	0	0				1.07692	0	0.645833	0.731707	0.396552
1	0	0	0	0		25% Percentile	1	0	0	0	0				0.826531	0.0833333	0.402985	0.432432	0.264706		ANOVA summary
1	0	0	0	0		Median	1	0	0	0	0										F	11.44
1	0	1	0	0		75% Percentile	1	0	1	1	1										P value	0.0009
1	0	0	0	0		Maximum	2	1	2	2	2										P value summary	***
0	0	0	0	0																	Significant diff. among means (P < 0.05)?	Yes
1	0	1	0	0		Mean	0.8605	0.1711	0.4342	0.5079	0.3145										R squared	0.8206
1	0	0	0	0		Std. Deviation	0.5693	0.3778	0.5944	0.6033	0.4833
1	0	0	1	1		Std. Error of Mean	0.05013	0.03064	0.04821	0.05374	0.0434										Brown-Forsythe test
0	0	0	0	0																	F (DFn, DFd)	0.1689 (4, 10)
1	0	0	0	0		Lower 95% CI of mean	0.7613	0.1105	0.339	0.4016	0.2286										P value	0.9494
1	0	0	0	1		Upper 95% CI of mean	0.9596	0.2316	0.5295	0.6143	0.4004										P value summary	ns
1	0	0	0	0																	Are SDs significantly different (P < 0.05)?	No
1	1	0	0	0		Sum	111	26	66	64	39
1	0	0	1	1																	Bartlett's test
2	1	0	1	0		D'Agostino & Pearson normality test															Bartlett's statistic (corrected)
1	0	0	0	0		K2	0.01008	49	20.86	11.51	18.34										P value
	0	0	1	0		P value	0.995	<0.0001	<0.0001	0.0032	0.0001										P value summary
1	1	1	0	0		Passed normality test (alpha=0.05)?	Yes	No	No	No	No										Are SDs significantly different (P < 0.05)?
	1	0	0	0		P value summary	ns	****	****	**	***
1	1	0	0	1																	ANOVA table	SS	DF	MS	F (DFn, DFd)	P value
1	0	1	0	0		Shapiro-Wilk normality test															Treatment (between columns)	1.099	4	0.2746	F (4, 10) = 11.44	P=0.0009
2	1	1	1	1		W	0.7389	0.4549	0.6805	0.7156	0.6021										Residual (within columns)	0.2401	10	0.02401
1	1	0	0	0		P value	<0.0001	<0.0001	<0.0001	<0.0001	<0.0001										Total	1.339	14
1	0	1	0	0		Passed normality test (alpha=0.05)?	No	No	No	No	No
0	0	0	1	0		P value summary	****	****	****	****	****										Data summary
1	1	0	1	0																	Number of treatments (columns)	5
1	0	0	1	0		KS normality test															Number of values (total)	15
1	0	0	0			KS distance	0.3565	0.5036	0.3859	0.3477	0.4359										Tukey's multiple Comparisons
1	0	0	0	0		P value	<0.0001	<0.0001	<0.0001	<0.0001	<0.0001										Number of families	1
2	1	1	0	1		Passed normality test (alpha=0.05)?	No	No	No	No	No										Number of comparisons per family	10
1	0	0	0	1		P value summary	****	****	****	****	****										Alpha	0.05
	0	0	0
0	0	1	0	0		One-Way ANOVA results															Tukey's multiple comparisons test	Mean Diff.	95.00% CI of diff.	Below threshold?	Summary	Adjusted P Value
1	0	0	1	0		Table Analyzed	dynein +MT tips														WT vs. Δ Lis1	0.8078	0.3914 to 1.224	Yes	***	0.0006	A-B
1	0	0	0	0		Data sets analyzed	A-E														WT vs. Lis1W288D	0.4911	0.07470 to 0.9075	Yes	*	0.02	A-C
0	1		1	0																	WT vs. Lis1N213A	0.4177	0.001347 to 0.8341	Yes	*	0.0492	A-D
1	0	0	1	1		ANOVA summary															WT vs. Lis1N213AW288D	0.6374	0.2211 to 1.054	Yes	**	0.0036	A-E
0	0	0	1	0		F	32.28														Δ Lis1 vs. Lis1W288D	-0.3167	-0.7331 to 0.09971	No	ns	0.1657	B-C
1	0	1	2	1		P value	<0.0001														Δ Lis1 vs. Lis1N213A	-0.39	-0.8064 to 0.02636	No	ns	0.069	B-D
0	0	2	1	0		P value summary	****														Δ Lis1 vs. Lis1N213AW288D	-0.1703	-0.5867 to 0.2461	No	ns	0.6715	B-E
1	0	0	1	1		Significant diff. among means (P < 0.05)?	Yes														Lis1W288D vs. Lis1N213A	-0.07335	-0.4897 to 0.3430	No	ns	0.9752	C-D
0	1	1	0	1		R squared	0.16														Lis1W288D vs. Lis1N213AW288D	0.1464	-0.2700 to 0.5627	No	ns	0.7743	C-E
1	1	1	1	0																	Lis1N213A vs. Lis1N213AW288D	0.2197	-0.1967 to 0.6361	No	ns	0.456	D-E
1	0	1	0	0		Brown-Forsythe test
1	0	0	0	0		F (DFn, DFd)	8.807 (4, 678)														Test details	Mean 1	Mean 2	Mean Diff.	SE of diff.	n1	n2	q	DF
1	0	1	0	1		P value	<0.0001														WT vs. Δ Lis1	0.9308	0.123	0.8078	0.1265	3	3	9.029	10
1	1	0		1		P value summary	****														WT vs. Lis1W288D	0.9308	0.4397	0.4911	0.1265	3	3	5.489	10
1	0	1	1	0		Are SDs significantly different (P < 0.05)?	Yes														WT vs. Lis1N213A	0.9308	0.513	0.4177	0.1265	3	3	4.669	10
2	1	1	1	0																	WT vs. Lis1N213AW288D	0.9308	0.2933	0.6374	0.1265	3	3	7.125	10
0	1	1	0	0		Bartlett's test															Δ Lis1 vs. Lis1W288D	0.123	0.4397	-0.3167	0.1265	3	3	3.54	10
1	0	0	1	0		Bartlett's statistic (corrected)	40.05														Δ Lis1 vs. Lis1N213A	0.123	0.513	-0.39	0.1265	3	3	4.36	10
0	1	2	2	0		P value	<0.0001														Δ Lis1 vs. Lis1N213AW288D	0.123	0.2933	-0.1703	0.1265	3	3	1.904	10
0	0	0	2	0		P value summary	****														Lis1W288D vs. Lis1N213A	0.4397	0.513	-0.07335	0.1265	3	3	0.8199	10
1	0	1	1	0		Are SDs significantly different (P < 0.05)?	Yes														Lis1W288D vs. Lis1N213AW288D	0.4397	0.2933	0.1464	0.1265	3	3	1.636	10
1		0	1	0																	Lis1N213A vs. Lis1N213AW288D	0.513	0.2933	0.2197	0.1265	3	3	2.456	10
1	0	1	1	1		ANOVA table	SS	DF	MS	F (DFn, DFd)	P value
1	0	0	1	0		Treatment (between columns)	36.3	4	9.074	F (4, 678) = 32.28	P<0.0001
0	0	0	0	0		Residual (within columns)	190.6	678	0.2811
1	0	1	0	0		Total	226.9	682
1	0	0	0	0
1	0	0	2	0		Data summary
1	0	2	1	0		Number of treatments (columns)	5
0	0	0	1	1		Number of values (total)	683
2	0	0	2	0
1	0	0	1	1		Tukey's multiple Comparisons
1	0	0	1	1		Number of families	1
2	0	0	1	1		Number of comparisons per family	10
1		1	1	1		Alpha	0.05
1	0	0	1	2
1	0	2	0	0		Tukey's multiple comparisons test	Mean Diff.	95.00% CI of diff.	Below threshold?	Summary	Adjusted P Value
1	0	1	0	0		WT vs. Δ Lis1	0.6894	0.5158 to 0.8630	Yes	****	<0.0001	A-B
1	0	2	0	0		WT vs. Lis1W288D	0.4263	0.2526 to 0.5999	Yes	****	<0.0001	A-C
1	0	1	0	1		WT vs. Lis1N213A	0.3525	0.1709 to 0.5342	Yes	****	<0.0001	A-D
0	0	0	0	0		WT vs. Lis1N213AW288D	0.5459	0.3636 to 0.7283	Yes	****	<0.0001	A-E
2	0	1	0	1		Δ Lis1 vs. Lis1W288D	-0.2632	-0.4295 to -0.09681	Yes	***	0.0002	B-C
1	0	0	0	1		Δ Lis1 vs. Lis1N213A	-0.3369	-0.5116 to -0.1622	Yes	****	<0.0001	B-D
0	0	0	1	0		Δ Lis1 vs. Lis1N213AW288D	-0.1435	-0.3190 to 0.03203	No	ns	0.1677	B-E
1	0	1	0	1		Lis1W288D vs. Lis1N213A	-0.07373	-0.2484 to 0.1010	No	ns	0.7774	C-D
1	0	1	1	0		Lis1W288D vs. Lis1N213AW288D	0.1197	-0.05580 to 0.2952	No	ns	0.3371	C-E
1	1	1	0	1		Lis1N213A vs. Lis1N213AW288D	0.1934	0.009974 to 0.3769	Yes	*	0.0329	D-E
1	0	1	2	1
2	0	1	1	0		Test details	Mean 1	Mean 2	Mean Diff.	SE of diff.	n1	n2	q	DF
1	0	1	1	1		WT vs. Δ Lis1	0.8605	0.1711	0.6894	0.06347	129	152	15.36	678
0	0	0	0	1		WT vs. Lis1W288D	0.8605	0.4342	0.4263	0.06347	129	152	9.497	678
1	0		1	0		WT vs. Lis1N213A	0.8605	0.5079	0.3525	0.06641	129	126	7.507	678
1	0	0	0	0		WT vs. Lis1N213AW288D	0.8605	0.3145	0.5459	0.06668	129	124	11.58	678
1	0	1	1	0		Δ Lis1 vs. Lis1W288D	0.1711	0.4342	-0.2632	0.06082	152	152	6.119	678
0	0	0	0	0		Δ Lis1 vs. Lis1N213A	0.1711	0.5079	-0.3369	0.06388	152	126	7.458	678
1	0	0		0		Δ Lis1 vs. Lis1N213AW288D	0.1711	0.3145	-0.1435	0.06416	152	124	3.162	678
1	0	1	1	1		Lis1W288D vs. Lis1N213A	0.4342	0.5079	-0.07373	0.06388	152	126	1.632	678
1	0	0	1			Lis1W288D vs. Lis1N213AW288D	0.4342	0.3145	0.1197	0.06416	152	124	2.638	678
1	0	1	1	1		Lis1N213A vs. Lis1N213AW288D	0.5079	0.3145	0.1934	0.06707	126	124	4.078	678
1	0	0	0	0
1	0	0	0	0
2	0	0	0	0
2	0	1	0	0
0	0	1	0	0
1	0	1	0	0
0	0	1	2	1
0	0	0	0	1
1	0	0	1	0
2	0	1	1	0
2	0	0	1	0
0	0	0	0	1
0	0	1	1	0
0	0	1	0	0
0	0	2	0	1
1	0	0	0	0
1	0	1	0	1
1	0	0	0	0
1	0	0	0	1
1	0	0	1	1
0	0	1	0	0
1	0	0	0	0
0	0	1	1	0
1	0	0	0	0
1	0	0	1	1
0	0	0		0
1	0	0	0	0
1	0	1	0	0
1	0	0	1	0
1	0	0	1	0
2	0	0	0	0
1	1	0	0	0
1	0	0	0	0
0	0	0	1
1	0	0	1
0	0	0
0	0	0
1	0	0
	0	1
	0	2
	0	2
	0	1
	1	1
	0	0
	0	0
	1	0
	1	0
	1	0
	0	0
	0	0
	0	0
	0	0
	0	0
	0	0
	1	1
	0	0
	0	0
	1	1
	1	1
	1	1

## Sheet: Fig4i
Figure 4i	Percent Binucleate Cells
1385 WT	1717 Δlis1	1854 Δlis1 Dyn1D2868K	dyn1 F3446A E3867A (1841)	1827- Lis1WT Dyn1D2868K	1831 Lis1 N213A	1814 Lis1 W288D	1834 Lis1 N213A W288D	1861 Lis1N213A-Dyn1D2868K	1862 Lis1W288D-Dyn1D2868K	1863 Lis1N213AW288D-Dyn1D2868K
5.82524	19.0083	8.03213	12.8	4.39024	14.7059	13.4199	14.8855	5.9633	7.8341	5.26316
9.34579	21.3439	10.4545	10.6	8.6758	15.1639	14.721	14.721	6.25	7.07547	7.9646
3.68664	14.9378	10.1266	20.4	2.18341	16.2162	12.5	18.3636	9.44206	8.08511	7.6
							Note that epistasis experiments for 4d and 4i were performed together and one-way ANOVA with Tukey's multiple comparison's test was performed on the combined datasets
							Thus, WT in 4d and 4i is identical
One-Way ANOVA
Table Analyzed	Lis1 Chi-dyn1D2868K Epistasis						Number of families	1
							Number of comparisons per family	153
							Alpha	0.05
ANOVA summary
F	10.11						Tukey's multiple comparisons test	Mean Diff.	95.00% CI of diff.	Below threshold?	Summary	Adjusted P Value
P value	<0.0001						1385 WT vs. 1717 Δlis1	-12.14	-19.31 to -4.979	Yes	****	<0.0001
P value summary	****						1385 WT vs. 1854 Δlis1 Dyn1D2868K	-3.252	-10.42 to 3.913	No	ns	0.9538
Significant diff. among means (P < 0.05)?	Yes						1385 WT vs. 1827- Lis1WT Dyn1D2868K	1.203	-5.962 to 8.368	No	ns	>0.9999
R squared	0.8268						1385 WT vs. 1831 Lis1 N213A	-9.076	-16.24 to -1.911	Yes	**	0.0035
							1385 WT vs. 1814 Lis1 W288D	-7.261	-14.43 to -0.09608	Yes	*	0.0442
Brown-Forsythe test							1385 WT vs. 1834 Lis1 N213A W288D	-9.704	-16.87 to -2.539	Yes	**	0.0014
F (DFn, DFd)	0.5754 (17, 36)						1385 WT vs. 1861 Lis1N213A-Dyn1D2868K	-0.9326	-8.098 to 6.232	No	ns	>0.9999
P value	0.8881						1385 WT vs. 1862 Lis1W288D-Dyn1D2868K	-1.379	-8.544 to 5.786	No	ns	>0.9999
P value summary	ns						1385 WT vs. 1863 Lis1N213AW288D-Dyn1D2868K	-0.6567	-7.822 to 6.508	No	ns	>0.9999
Are SDs significantly different (P < 0.05)?	No						1717 Δlis1 vs. 1854 Δlis1 Dyn1D2868K	8.892	1.727 to 16.06	Yes	**	0.0046
							1717 Δlis1 vs. 1827- Lis1WT Dyn1D2868K	13.35	6.182 to 20.51	Yes	****	<0.0001
Bartlett's test							1717 Δlis1 vs. 1831 Lis1 N213A	3.068	-4.097 to 10.23	No	ns	0.9719
Bartlett's statistic (corrected)							1717 Δlis1 vs. 1814 Lis1 W288D	4.883	-2.282 to 12.05	No	ns	0.5075
P value							1717 Δlis1 vs. 1834 Lis1 N213A W288D	2.44	-4.725 to 9.605	No	ns	0.9972
P value summary							1717 Δlis1 vs. 1861 Lis1N213A-Dyn1D2868K	11.21	4.047 to 18.38	Yes	***	0.0001
Are SDs significantly different (P < 0.05)?							1717 Δlis1 vs. 1862 Lis1W288D-Dyn1D2868K	10.77	3.600 to 17.93	Yes	***	0.0003
							1717 Δlis1 vs. 1863 Lis1N213AW288D-Dyn1D2868K	11.49	4.322 to 18.65	Yes	****	<0.0001
ANOVA table	SS	DF	MS	F (DFn, DFd)	P value		1831 Lis1 N213A vs 1861 Lis1N213A-Dyn1D2868K	8.144	0.9785 to 15.31	Yes	*	0.0134
Treatment (between columns)	940.8	17	55.34	F (17, 36) = 10.11	P<0.0001		1814 Lis1 W288D vs 1862 Lis1W288D-Dyn1D2868K	7.709	0.5441 to 14.87	Yes	*	0.0244
Residual (within columns)	197.1	36	5.475				1834 Lis1 N213A W288D vs 1863 Lis1N213AW288D-Dyn1D2868K	9.047	1.882 to 16.21	Yes	**	0.0036
Total	1138	53
Data summary							Test details	Mean 1	Mean 2	Mean Diff.	SE of diff.	n1	n2	q	DF
Number of treatments (columns)	18						1385 WT vs. 1717 Δlis1	6.286	18.43	-12.14	1.91	3	3	8.989	36
Number of values (total)	54						1385 WT vs. 1854 Δlis1 Dyn1D2868K	6.286	9.538	-3.252	1.91	3	3	2.407	36
							1385 WT vs. 1827- Lis1WT Dyn1D2868K	6.286	5.083	1.203	1.91	3	3	0.8903	36
							1385 WT vs. 1831 Lis1 N213A	6.286	15.36	-9.076	1.91	3	3	6.718	36
							1385 WT vs. 1814 Lis1 W288D	6.286	13.55	-7.261	1.91	3	3	5.375	36
							1385 WT vs. 1834 Lis1 N213A W288D	6.286	15.99	-9.704	1.91	3	3	7.183	36
							1385 WT vs. 1861 Lis1N213A-Dyn1D2868K	6.286	7.218	-0.9326	1.91	3	3	0.6903	36
							1385 WT vs. 1862 Lis1W288D-Dyn1D2868K	6.286	7.665	-1.379	1.91	3	3	1.021	36
							1385 WT vs. 1863 Lis1N213AW288D-Dyn1D2868K	6.286	6.943	-0.6567	1.91	3	3	0.4861	36
							1717 Δlis1 vs. 1854 Δlis1 Dyn1D2868K	18.43	9.538	8.892	1.91	3	3	6.582	36
							1717 Δlis1 vs. 1827- Lis1WT Dyn1D2868K	18.43	5.083	13.35	1.91	3	3	9.88	36
							1717 Δlis1 vs. 1831 Lis1 N213A	18.43	15.36	3.068	1.91	3	3	2.271	36
							1717 Δlis1 vs. 1814 Lis1 W288D	18.43	13.55	4.883	1.91	3	3	3.615	36
							1717 Δlis1 vs. 1834 Lis1 N213A W288D	18.43	15.99	2.44	1.91	3	3	1.806	36
							1717 Δlis1 vs. 1861 Lis1N213A-Dyn1D2868K	18.43	7.218	11.21	1.91	3	3	8.299	36
							1717 Δlis1 vs. 1862 Lis1W288D-Dyn1D2868K	18.43	7.665	10.77	1.91	3	3	7.969	36
							1717 Δlis1 vs. 1863 Lis1N213AW288D-Dyn1D2868K	18.43	6.943	11.49	1.91	3	3	8.503	36
							1831 Lis1 N213A vs 1861 Lis1N213A-Dyn1D2868K	15.36	7.218	8.144	1.91	3	3	6.028	36
							1814 Lis1 W288D vs 1862 Lis1W288D-Dyn1D2868K	15.36	6.555	8.807	1.91	3	3	6.519	36
							1834 Lis1 N213A W288D vs 1863 Lis1N213AW288D-Dyn1D2868K	15.99	6.943	9.047	1.91	3	3	6.697	36
