# Supplementary material for: Lis1 relieves cytoplasmic dynein-1 autoinhibition by acting as a molecular wedge
Source: Nat Struct Mol Biol. 2023 Aug 24;30(9):1357–64. doi: 10.1038/s41594-023-01069-6 (PMC10497415; doi:10.1038/s41594-023-01069-6)
Supplement: Source Data Fig. 5 — Statistical Source data and analyses [file 41594_2023_1069_MOESM5_ESM.xlsx]

## Sheet: Figure 5b
Replicate 1					Replicate 2					Replicate 3					Replicate 4
no LIS1	LIS1	LIS1N203A, D205A, Y225A	LIS1N203A, D205A, D245A		no LIS1	LIS1	LIS1N203A, D205A, Y225A	LIS1N203A, D205A, D245A		no LIS1	LIS1	LIS1N203A, D205A, Y225A	LIS1N203A, D205A, D245A		no LIS1	LIS1	LIS1N203A, D205A, Y225A	LIS1N203A, D205A, D245A
0.161187	0.654167	0.722723	0.544267		0.66097	0.85408	1.04667	0.5495		1.08068	0.42704	0.369997	0.261667		0.732667	0.73947	0.12717	0.523333
0.0905367	0.61544	0.523333	0.477803		0.523333	1.30833	0.850417	0.349063		0.102573	0.443787	0.16485	0.323943		0.378893	0.645793	0.435937	0.56677
0.261667	0.60916	0.755693	0.61073		0.47414	0.850417	0.925777	0.523333		0.148627	0.238117	0.341737	0.28888		0.834193	1.45958	0.276843	0.273703
0.219277	0.915833	0.628	0.476757		1.256	0.59032	1.13406	0.435937		0.0308767	0.465243	0.40035	0.654167		0.20253	0.53851	0.649457	1.04667
0.216137	0.673007	0.298823	0.132403		0.583517	0.785	0.281553	0.184213		0.128217	1.39573	0.129787	0.719583		0.581423	0.08321	0.603927	0.323943
0.349063	0.646317	0.10833	0.314		0.670913	0.205147	0.2355	0.418667		0.290973	0.97183	0.119843	0.697603		0.217183	0.574097	0.203577	0.54322
0.42547	0.56049	0.828437	0.250153		0.0601833	0.12089	0.187353	0.38779		0.95927	0.923683	0.19782	0.570957		0.523333	0.67039	0.61387	0.558397
0.159093	0.667773	0.697603	0.305103		0.190493	0.356913	0.203577	0.55892		0.126647	1.20367	0.12403	0.149673		0.496643	0.0842567	0.581423	0.10362
0.889667	0.66097	0.95927	0.327083		0.56677	0.118797	1.28845	0.68452		0.410817	0.523333	0.170083	0.0559967		0.39721	0.261667	0.35796	0.14287
0.4553	0.66882	0.298823	0.758833		0.204623	1.43917	1.10685	0.680333		1.07493	0.239687	0.161187	0.50083		0.212997	0.162757	0.60602	0.366333
0.639513	0.2041	0.17427	0.104667		0.64527	0.669343	0.8635	0.368427		0.153337	0.673007	0.165373	0.471		0.663063	0.785	0.158047	0.247013
0.75046	0.3925	0.30772	0.17898		0.58875	0.872397	0.22765	0.320803		1.14191	0.349063	0.149673	0.859837		0.27004	0.290973	0.977063	0.276843
0.106237	0.362147	0.468383	0.13659		0.285217	0.697603	0.641607	0.575667		0.7536	0.785	0.294113	0.30772		0.244397	1.45382	0.12089	0.18683
0.140253	0.479897	0.523333	0.113563		0.249107	1.47057	0.758833	0.37366		0.934673	1.37375	0.697603	0.209333		0.58875	1.2157	0.896993	0.523333
0.395117	0.25748	0.942	0.323943		0.14444	1.13406	0.988577	0.666203		0.08478	0.654167	1.14505	0.338597		0.64213	1.06969	0.16799	0.323943
0.60759	0.58718	1.16285	0.523333		0.785	0.633757	0.435937	0.2512		0.187877	0.603927	0.230267	0.274227		0.523333	0.49141	1.08853	0.402443
0.298823	0.406107	0.380463	0.613347		0.45373	0.636897	0.62486	0.157		0.53851	0.143393	0.107807	0.42547		0.70807	0.621197	0.4239	0.327083
0.314	0.444833	0.3454	0.383603		0.36424	1.15709	0.523333	0.14287		0.86193	0.331793	0.327083	0.33284		0.785	0.367903	0.663063	0.432797
0.287833	0.404537	0.402443	0.55578		0.60602	1.37375	0.994333	0.769823		0.719583	0.0983867	0.61073	0.738947		0.531183	0.556827	1.22094	0.418667
0.336503	0.61073	0.283647	0.338597		0.66882	1.20367	0.238117	0.497167		0.523333	0.250153	0.570957	0.697603		0.286263	0.31871	0.236547	1.04667
0.261667	0.688707	0.22765	0.61858		0.352727	0.660447	0.383603	0.850417		0.27004	0.349063	0.146533	0.323943		0.04239	0.644747	0.31871	0.697603
0.238117	0.64213	0.209333	0.21666		0.15386	0.170083	0.473617	0.398257		0.896993	0.837333	0.149673	0.158047		0.230267	0.349063	0.556303	0.646317
0.35482	1.01579	1.19634	0.785		0.644223	0.110423	0.510773	0.274227		0.713827	0.822157	0.281553	0.212997		0.17427	0.221893	0.323943	0.76145
0.540603	0.180027	0.673007	0.915833		0.484607	0.115133	0.697603	0.55421		0.719583	0.159093	0.404537	0.523333		0.872397	0.228697	0.785	0.431227
1.23716	0.490887	0.24021	0.23236		0.21823	0.15543	0.435937	0.3925		0.242827	0.0983867	0.251723	0.330747		0.663063	0.937813	0.628	0.713827
0.872397	0.190493	0.114087	0.157		0.692893	0.137637	0.285217	0.382557		0.47571	0.968167	0.171653	0.37052		0.114087	0.249107	0.889667	0.80384
0.523333	0.274227	0.56363	0.21509		0.3454	1.46533	1.256	0.785		0.07693	0.769823	0.287833	0.261667		0.256433	0.468383	1.11627	0.5495
0.501353	0.314	0.912693	0.209333		0.138683	0.732667	0.133973	0.697603		0.628	0.673007	0.268993	0.143917		0.261667	0.639513	1.10476	0.46315
0.195203	0.20567	1.04667	0.107807		0.08321	0.95927	0.21666	0.428087		0.225557	0.575667	0.30772	0.27004		0.1884	0.0774533	0.17427	0.651027
0.146533	0.540603	0.311383	0.523333		0.149673	0.628	0.305103	0.628		0.785	0.872397	0.294113	0.104667		0.0476233	0.694463	0.845183	0.523333
0.483037	0.239687	0.48827	0.523333		0.35796	0.379417	0.523333	0.492457		0.490887	1.64484	0.32185	0.30301		0.109377	0.79756	1.27118	0.32185
0.48827	0.376277	0.24649	0.465243		0.23864	0.483037	0.57305	0.523333		0.190493	0.55264	0.889667	0.724817		0.102573	0.603927	1.0205	0.383603
0.523333	0.211427	0.79285	0.435937		0.17427	0.61858	0.0570433	0.33284		0.0429133	1.00323	0.889667	0.253817		0.165897	0.0853033	1.04667	0.492457
0.856173	0.56206	0.548453	0.622767		0.229743	0.755693	0.0434367	0.66882		0.253293	0.56363	0.294113	0.201483		0.13502	0.451113	0.994333	0.45216
0.2355	0.903797	1.51767	0.570957		0.0601833	0.327083	0.468907	0.59817		0.581423	0.523333	1.15133	0.55107		0.245443	0.490887	1.71287	0.268993
0.673007	0.349063	0.828437	0.56049		0.523333	0.353773	0.601833	0.199913		0.424947	0.785	0.294113	0.179503		0.349063	0.503447	0.316617	0.473617
0.56677	0.418667	0.636897	0.494027		0.24806	0.828437	0.61073	0.575667		0.41291	0.862977	0.360053	0.188923		0.0983867	0.47257	0.418667	0.479897
0.06594	0.32185	0.429657	0.388313		0.575667	0.570957	0.0779767	0.16328		0.633757	1.09638	0.239163	0.12089		0.147057	0.646317	0.37366	0.47885
0.0826867	0.147057	0.495597	0.433843		0.697603	0.922113	0.179503	1.00951		0.287833	0.301963	0.468383	0.124553		0.148103	0.896993	1.26123	0.44588
0.697603	0.45373	0.2355	0.592937		0.294113	1.36852	0.231313	0.644223		0.426517	0.275273	0.327083	0.111993		0.06908	0.503447	1.22094	0.622767
0.823727	0.490887	0.814307	0.323943		0.366333	0.785	0.600263	0.236023		0.61073	0.261667	0.523333	0.132927		0.0999567	0.850417	0.637943	0.62329
1.00637	0.23864	0.140777	0.713827		0.23236	0.349063	0.11932	0.22922		1.33973	0.50397	0.421807	0.234453		0.13345	0.78971	0.36895	0.689753
0.362147	0.369473	0.382557	0.14758		0.104667	0.76145	0.558397	0.3925		0.09106	0.31086	0.285217	0.13973		0.512343	1.04667	0.17427	0.465243
0.572527	0.438553	0.239163	0.659923		0.13973	0.336503	0.238117	0.126647		0.680333	0.376277	0.157	0.298823		0.106237	0.743657	0.354297	0.61858
0.356913	0.184737	0.300393	0.95927		0.0779767	0.732667	0.697603	0.56363		0.362147	0.168513	0.290973	0.202007		0.457917	1.0744	0.189447	0.0366333
0.161187	0.149673	0.31871	0.585087		0.14287	0.804887	0.137113	0.338597		0.822157	0.747843	0.581423	0.289403		0.214043	0.647887	1.15133	0.157
0.157	0.340167	0.594507	0.275273		0.0696033	0.727957	0.295683	0.523333		0.192063	1.04667	0.110423	0.3925		0.287833	0.55107	0.785	0.342783
0.203577	0.18055	0.710163	0.407153		0.0764067	0.167467	0.407153	0.349063		1.27118	0.484607	0.523333	0.490887		0.07379	0.61701	1.57	0.34069
0.0983867	0.666203	0.994333	0.639513		0.104667	0.314	0.729003	0.275273		0.635327	0.697603	0.115133	0.372		0.107807	0.396687	0.713827	0.366857
0.632187	0.828437	0.490887	0.402443		0.41448	0.850417	0.57933	0.151243		1.28688	0.60602	0.22451	0.5		0.139207	0.541127	0.06123	0.316093
0.850417	0.635327	0.915833	0.732667		0.0826867	0.96241	0.63742	0.323943		0.896993	0.215613	0.13973	1.174		0.33284	0.448497	0.677193	0.298823
1.04667	0.523333	0.261667	0.523333		0.24649	0.636897	0.497167	0.30772		0.711733	0.942	0.16642	1.636		0.424423	0.68452	0.687137	0.34383
0.523333	1.02469	0.212997	0.3925		0.102573	0.156477	0.17427	0.353773		0.261667	0.3925	1.57	0.452		0.511297	0.968167	0.48827	0.23393
0.697603	0.47571	0.40035	0.330747		0.30929	1.04667	1.10737	0.38936		0.0507633	0.275273	0.47571	0.321		0.37366	0.915833	0.56363	0.317663
0.261667	0.850417	0.418667	0.59817		0.308767	1.04667	0.8792	0.523333		0.46001	0.0664633	1.38683	0.333		0.0685567	0.122983	0.184213	0.523333
0.755693	0.64527	1.02155	0.285217		0.523333	1.57	0.983343	0.523333		1.12621	0.523333	0.76302	0.976		0.355867	0.0711733	0.19939	0.581423
0.877107	0.747843	0.467337	0.178457		0.95142	1.256	0.162233	0.495597		0.12874	1.63542	0.35796	0.37		0.165897	0.631663	0.17741	0.654167
0.50083	0.686613	0.9577	0.457917		0.311383	0.17427	0.37209	0.76145		0.0654167	1.39573	0.709117	1		0.201483	0.8635	0.22608	0.3925
0.639513	0.719583	0.37837	0.3768		0.221893	0.81012	0.0471	0.217183		0.693417	0.719583	0.362147	0.192		0.41134	1.16285	0.882863	0.435937
1.02207	0.622767	0.523333	0.397733		0.55578	0.41605	0.99538	0.483037		0.424947	0.17741	0.19939	0.26		0.09577	0.95142	0.896993	0.435937
0.831053	0.758833	0.994333	0.317663		0.349063	0.37209	0.56363	0.481467		0.340167	0.94828	0.741563	0.407		0.61073	0.95456	1.74427	0.05181
0.676147	0.686613	0.21509	0.40035		0.0952467	1.04667	0.925253	0.483037		0.114087	0.581423	0.97183	0.544		0.226603	0.925777	0.747843	0.338597
0.280507	0.149673	0.283123	0.341213		0.65626	0.84309	0.66097	0.523333		0.523333	0.402443	0.61858	0.211		0.341213	0.831053	0.76773	0.440647
0.29202	0.646317	0.268993	0.785		0.893853	0.933103	0.96241	0.639513		0.181597	0.154907	0.492457	0.909		0.558397	0.12089	0.811167	0.418667
0.46158	0.448497	0.925777	0.187353		0.66882	0.666203	0.261667	0.785		0.408723	0.479897	0.2355	1.444		0.457917	0.774533	0.298823	0.677193
0.145487	0.883387	0.896993	0.0873967		0.0999567	1.34549	1.30833	0.523333		0.50711	0.215613	0.41134	0.48		0.3925	1.08278	0.47414	0.61073
0.724817	0.942	0.915833	0.24806		0.360053	1.19215	1.30205	0.48827		1.09324	0.154907	0.176887	0.603		0.274227	1.01893	0.0554733	0.497167
0.35639	0.523333	0.8164	0.30929		0.115657	1.49516	1.08068	0.197297		0.966073	1.08696	0.3925	0.5		0.26847	0.700743	0.446927	0.431227
0.295683	0.523333	0.150197	0.254863		0.55264	0.481467	0.737377	0.201483		0.76145	0.58875	0.306673	1.231		0.523333	0.865593	0.344353	0.337027
0.41134	0.295683	0.0853033	0.3925		0.34226	0.741563	0.896993	0.435937		0.968167	0.40977	0.380463	1.727		0.523333	0.0805933	0.771393	0.492457
0.314	0.55107	0.23236	0.283647		0.349063	0.828437	0.896993	0.635327		0.3925	0.479897	0.523333	2.5		0.473617	0.76302	0.680333	0.497167
0.837333	0.845183	1.04667	0.29673		0.194157	0.0921067	0.356913	0.56363		0.342783	0.628	0.340167	1.458		0.07693	0.366333	0.603927	0.10362
0.673007	0.45216	0.352203	0.418667		0.27318	0.125077	0.178457	0.84309		0.697603	0.68766	0.0554733	1.133		0.444833	0.654167	0.644223	0.72691
1.0901	0.654167	0.424947	0.666203		0.192587	0.36424	0.747843	0.74261		0.300393	0.872397	0.0758833	0.925		0.622767	0.663063	0.743657	0.421807
0.352203	0.811167	0.800177	0.5966		0.29202	0.210903	0.575667	0.61073		0.460533	0.3925	0.117227	0.2		0.380463	0.68766	0.58875	0.31871
0.785	0.66882	0.752553	0.64998		0.406107	0.688707	0.95927	0.314		0.426517	1.30833	0.294113	0.562		0.353773	0.432273	0.42547	0.314
0.0962933	0.84309	0.261667	0.719583		0.276843	0.673007	0.261667	0.468383		0.34697	0.58875	0.570957	0.326		0.266377	0.523333	0.19625	0.0638467
0.110423	0.121413	0.486177	0.481467		0.44431	0.614393	0.429657	0.654167		0.17427	1.46533	0.3925	1.25		0.04867	0.673007	0.495597	0.785
0.323943	0.88234	0.261667	0.4239		0.32028	0.755693	0.25748	0.580377		1.16965	0.319757	0.48827	0.875		0.402443	0.170083	0.32028	0.896993
1.1932	0.317663	0.203577	0.272133		0.349063	0.479897	0.385697	0.98125		0.622767	1.39573	0.697603	1.667		0.13973	0.12246	0.162233	0.785
0.570957	0.697603	0.752553	0.432273		0.540603	0.915833	0.61073	0.671437		0.523333	0.56049	0.61073	1.4		0.334933	0.710163	0.0884433	0.407153
0.558397	0.604973	0.59817	0.323943		0.0225033	0.508157	0.673007	0.622767		0.680333	0.293067	0.583517	1.528		0.0575667	0.456347	0.60602	0.236547
0.622767	0.8949	0.53694	0.177933		0.181073	0.30772	0.747843	0.785		0.153337	0.523333	0.16328	1.684		0.37366	0.785	0.523333	0.377847
0.56363	0.910077	0.716967	0.371567		0.24021	0.850417	1.27118	0.523333		0.314	0.435937	0.716967	1.417		0.56049	0.57305	0.800177	0.189447
0.48827	0.994333	0.915833	0.152813		0.90903	1.37375	0.33284	0.747843		0.209333	1.823	0.884433	1.4		0.7536	0.471	0.639513	0.19154
1.08173	1.16756	0.338597	0.204623		1.00061	1.26699	0.261667	1.11208		0.654167	1.778	0.339643	0.48		0.608113	0.61073	0.5024	0.113563
0.942	0.340167	0.276843	0.673007		0.88548	1.04667	0.244397	0.47571		0.298823	1.7	0.31871	0.296		0.646317	0.48827	0.697603	0.281553
0.352203	1.1775	0.14758	0.575143		1.1215	0.639513	0.785	0.558397		0.0999567	0.291	0.402443	0.75		0.116703	0.697603	0.47571	0.27632
0.421807	0.31714	0.377847	0.495597		0.578283	0.747843	0.775057	0.360053		0.3925	0.6	0.186307	0.577		0.266377	0.428087	0.298823	0.29516
0.37366	0.814307	0.480943	0.247537		0.47728	0.702313	0.32185	0.523333		1.04667	0.233	0.0476233	0.958		0.317663	1.07754	0.523333	0.19939
0.377847	0.646317	0.635327	0.377847		0.338597	0.749413	0.523333	0.570957		0.66097	1.5	0.285217	0.913		0.397733	0.148103	0.523333	0.261667
0.455823	0.872397	0.47571	0.253293			0.80227		0.465243		0.290973	1.6	0.441693	0.667		0.19625	0.41291	0.628	0.380463
0.457917	0.80227	0.325513	0.432273			0.628		0.292543		0.872397	1.733	0.883387	1.045		0.18683	1.00323	0.39407	0.157
0.68452	0.747843	0.56049	0.40035			1.77933		0.523333		0.828437	1.222	0.61073	0.77		0.23864	1.55064	0.356913	0.23864
0.934673	0.765637	0.785	0.431227			0.915833		0.689753		0.570957	0.702	0.314	0.667		0.200437	0.372613	0.104667	0.17741
0.23236	0.825297	0.581423	0.09891			1.19634		0.17113		0.636897	1.188	0.719583	0.516		0.622243	0.104143	0.155953	0.376277
0.0962933	0.191017	0.942	0.281553			1.00951		0.22765		0.86036	0.833	0.349063	0.714		0.297253	0.330747	0.180027	0.366333
0.673007	0.90118	1.04667	0.48827			0.261667		0.126123		1.18954	2.125	0.55107	0.476		0.110947	0.247013	0.362147	0.274227
0.109377	0.334933	1.07597	0.211427			0.697603		0.304057		1.11208	1.286	0.435937	1.667		0.0696033	0.59817	0.677193	0.487223
0.05338	0.553163	0.673007	0.261667			0.98125		0.366333		1.2649	1.667	0.23236	1.019		0.203053	0.540603	0.40035	0.21666
0.132927	1.57	0.559443	0.710163			1.2335		0.24806		0.343307	2.333	0.0821633	0.571		0.707023	0.822157	0.507633	0.479897
0.161187	1.37375	0.814307	0.151243			1.39573		0.166943		0.398257	0.848	0.336503	2.048		0.755693	0.95927	0.57933	0.465243
0.872397	0.7065	0.181073	0.402443			1.22094		0.349063		0.38465	0.5	0.268993	0.467		0.157523	0.460533	0.678763	0.677193
0.484607	0.61073	0.826343	0.61073			0.303533		0.201483		0.666203	0.923	0.487223	0.556		0.49298	0.471		0.583517
0.281553	0.375753	0.286787	0.44588			0.130833		0.40977		0.13816	0.833	0.17427	0.957		0.95456	0.523333		0.55421
0.209333	0.314	1.22512	0.15857			0.25434		0.16328		0.0711733	0.609	0.206717	0.471		0.896993	0.724817		0.732667
0.0983867	0.581423	0.362147	0.286787			0.16956		0.111993		0.349063	2.719	0.261667	0.481		0.542697	0.481467		0.287833
0.593983	0.523333	1.3345	0.149673			0.523333		0.234453		0.3925	0.517	0.41134	0.575		0.482513	0.46158		0.16956
0.448497	0.412387	1.22094	0.416573			0.56206		0.22608		0.799653	1.214	0.56363	0.75		0.3925	1.79451
0.495597	0.418667	0.209333	0.483037			1.60506				0.723247	0.733	0.17427	0.353		0.697603	0.697603
0.123507	0.572527	0.209333	0.201483			0.1884				0.58875	1.118	0.219277	0.378		0.481467	0.80698
0.0884433	0.77244	0.44274	0.18526			1.41719				0.261667	0.203	0.366333	1.556		0.369997	0.0942
0.08792	0.47571	0.785	0.316617			0.33284				0.639513	1.2	0.261667	1.25		0.14287	0.401397
0.08792	0.785	0.850417	0.40035			1.04667				0.319757	0.958	0.41291	1.077		0.418667	0.915833
0.293067	0.162233	0.17427	0.40977			0.359007				0.486177	0.375	0.570957	1		0.889667	0.848323
0.356913	0.680333	0.16328	0.53537			0.148103				0.298823	0.286	0.244397	1.176		0.35011	0.58875
0.570957	0.697603	1.19634	0.465243			1.04667				0.492457	1.8	0.887573	1.25		0.366333	1.19058
0.724817	0.899087	0.107283	0.628			0.3925				0.40035	1.094	0.850417	1		0.0968167	1.04667
0.559967	0.523333	0.212473	0.622767							0.29202	1.9	0.371567	1.462		0.308767	1.00951
0.495597	0.686613	0.278937	0.366333							0.218753		0.785	1		0.302487	0.276843
0.752553	0.2355	0.578283	0.785							0.357437			1.714		0.238117
0.581423	0.738947	0.336503	0.17427							0.295683			0.169		0.307197
0.210903	0.666203	0.603927	0.825297							0.38151			0.3		0.31557
0.475187	0.76616	0.59817	0.785							0.305103			0.173		0.29202
0.540603	1.19634	0.81012	0.508157							1.14348			0.545		0.325513
0.364763	0.622767	0.842043	0.40035							1.05975			0.238		0.845707
0.37366	0.55578	0.202007	0.55578							0.603927			2.167		0.822157
0.523333	0.61073	0.2826	0.523333							0.61701			0.591		0.0915833
0.741563	0.639513	0.308767	0.330747							0.542173					0.29359
0.654167	0.837333	0.214567	0.58875							0.654167					0.477803
0.828437	0.934673	0.51339	0.356913							0.38936					0.25905
0.779767	0.741563	1.04667	0.180027							0.574097
0.837333	0.837333	0.896993	0.444833							0.39878
0.663063	0.278937	1.23507	0.261667							0.230267
0.55264	0.30144	0.750983	0.329177							0.115133
0.0622767	0.76145	0.822157	0.648933							0.19939
0.0507633	0.769823	0.603927	0.654167							0.22451
0.755693	0.578283	0.896993	0.697603							0.161187
0.281553	0.635327	1.36067	0.37366							0.380463
0.327083	0.752553	0.334933	0.183167							0.349063
0.209333	0.29516	0.435937	0.523333							0.275273
0.330747	0.22765	0.603927	0.639513							0.765
	0.697603	0.785	0.244397							0.7
	0.448497	0.828437	0.31871							1.917
	1.27118	0.710163	0.750983							1.318
	1.32822	0.418667	0.352203							1.125
	0.56049	0.256957	0.366333							0.167
		0.283647								0.455
		0.21666								0.75
										1
										1.7
										1
Replicate 1						Replicate 2						Replicate 3						Replicate 4
	DDB	Lis1WT	Lis1NDY	Lis1NDD			DDB	Lis1WT	Lis1NDY	Lis1NDD			DDB	Lis1WT	Lis1NDY	Lis1NDD			DDB	Lis1WT	Lis1NDY	Lis1NDD
Gaussian						Gaussian						Gaussian						Gaussian
Best-fit values						Best-fit values						Best-fit values						Best-fit values
Amplitude	18.82	21.6	16.99	28.64		Amplitude	14.17	10.48	9.544	19.55		Amplitude	17.43	10.83	24.72	14.13		Amplitude	22.56	14.83	12.77	21.93
Mean	0.2773	0.5848	0.4114	0.3851		Mean	0.281	0.6523	0.4796	0.4424		Mean	0.4139	0.554	0.2955	0.4079		Mean	0.295	0.5921	0.4865	0.3927
SD	0.442	0.2757	0.4468	0.2171		SD	0.2764	0.488	0.429	0.2284		SD	0.3735	0.428	0.1712	0.3215		SD	0.2454	0.3225	0.3238	0.1947
95% CI (profile likelihood)						95% CI (profile likelihood)						95% CI (profile likelihood)						95% CI (profile likelihood)
Amplitude	16.89 to 20.86	17.41 to 26.07	12.56 to 21.88	25.38 to 32.03		Amplitude	10.40 to 18.67	8.015 to 13.17	7.212 to 12.13	16.68 to 22.53		Amplitude	14.65 to 20.52	8.781 to 13.04	20.82 to 28.87	9.690 to 18.98		Amplitude	18.54 to 26.89	11.71 to 18.21	9.910 to 15.83	19.74 to 24.21
Mean	0.05896 to 0.3795	0.5136 to 0.6484	-0.3893 to 0.5853	0.3544 to 0.4146		Mean	0.1296 to 0.3773	0.4691 to 0.7939	0.2719 to 0.6161	0.4016 to 0.4831		Mean	0.3311 to 0.4862	0.4612 to 0.6488	0.2663 to 0.3286	0.2387 to 0.5372		Mean	0.2372 to 0.3485	0.5076 to 0.6720	0.3941 to 0.5755	0.3701 to 0.4160
SD	0.3560 to 0.5904	0.2163 to 0.3590	0.2922 to 0.9877	0.1872 to 0.2548		SD	0.1725 to 0.4719	0.3540 to 0.7370	0.3028 to 0.6681	0.1938 to 0.2720		SD	0.2876 to 0.4957	0.3209 to 0.6097	0.1370 to 0.2174	0.1995 to 0.6969		SD	0.1913 to 0.3269	0.2442 to 0.4314	0.2444 to 0.4549	0.1722 to 0.2205
Goodness of Fit						Goodness of Fit						Goodness of Fit						Goodness of Fit
Degrees of Freedom	13	13	13	13		Degrees of Freedom	16	16	16	16		Degrees of Freedom	25	25	25	25		Degrees of Freedom	16	16	16	16
R squared	0.9469	0.8494	0.6746	0.9596		R squared	0.7617	0.6133	0.6925	0.9151		R squared	0.8623	0.7905	0.8992	0.6534		R squared	0.888	0.7892	0.7682	0.9638
Sum of Squares	48.78	163.6	294.6	74.21		Sum of Squares	158.1	124.2	101.8	85.37		Sum of Squares	177.2	96.61	149.7	280.3		Sum of Squares	159.2	132.4	111.4	39.23
Sy.x	1.937	3.548	4.761	2.389		Sy.x	3.143	2.786	2.523	2.31		Sy.x	2.663	1.966	2.447	3.349		Sy.x	3.154	2.877	2.639	1.566
Constraints						Constraints						Constraints						Constraints
SD	SD > 0	SD > 0	SD > 0	SD > 0		SD	SD > 0	SD > 0	SD > 0	SD > 0		SD	SD > 0	SD > 0	SD > 0	SD > 0		SD	SD > 0	SD > 0	SD > 0	SD > 0
Number of points						Number of points						Number of points						Number of points
# of X values	16	16	16	16		# of X values	19	19	19	19		# of X values	28	28	28	28		# of X values	19	19	19	19
# Y values analyzed	16	16	16	16		# Y values analyzed	19	19	19	19		# Y values analyzed	28	28	28	28		# Y values analyzed	19	19	19	19
Table Analyzed	Table 1						Number of families	1
Data sets analyzed	A-D						Number of comparisons per family	6
							Alpha	0.05
ANOVA summary
F	15.11						Holm-≈†√≠d√°k's multiple comparisons test	Mean Diff.	Below threshold?	Summary	Adjusted P Value
P value	0.0002						DDB vs. Lis1WT	-0.279	Yes	***	0.0002	A-B
P value summary	***						DDB vs. Lis1NDY	-0.1015	No	ns	0.0992	A-C
Significant diff. among means (P < 0.05)?	Yes						DDB vs. Lis1NDD	-0.09023	No	ns	0.1072	A-D
R squared	0.7907						Lis1WT vs. Lis1NDY	0.1776	Yes	**	0.0051	B-C
							Lis1WT vs. Lis1NDD	0.1888	Yes	**	0.004	B-D
Brown-Forsythe test							Lis1NDY vs. Lis1NDD	0.01123	No	ns	0.796	C-D
F (DFn, DFd)	0.8486 (3, 12)
P value	0.4936						Test details	Mean 1	Mean 2	Mean Diff.	SE of diff.	n1	n2	t	DF
P value summary	ns						DDB vs. Lis1WT	0.3168	0.5958	-0.279	0.04247	4	4	6.569	12
Are SDs significantly different (P < 0.05)?	No						DDB vs. Lis1NDY	0.3168	0.4183	-0.1015	0.04247	4	4	2.389	12
							DDB vs. Lis1NDD	0.3168	0.407	-0.09023	0.04247	4	4	2.124	12
Bartlett's test							Lis1WT vs. Lis1NDY	0.5958	0.4183	0.1776	0.04247	4	4	4.18	12
Bartlett's statistic (corrected)	4.049						Lis1WT vs. Lis1NDD	0.5958	0.407	0.1888	0.04247	4	4	4.445	12
P value	0.2562						Lis1NDY vs. Lis1NDD	0.4183	0.407	0.01123	0.04247	4	4	0.2643	12
P value summary	ns
Are SDs significantly different (P < 0.05)?	No
ANOVA table	SS	DF	MS	F (DFn, DFd)	P value
Treatment (between columns)	0.1636	3	0.05452	F (3, 12) = 15.11	P=0.0002
Residual (within columns)	0.04329	12	0.003608
Total	0.2069	15
Data summary
Number of treatments (columns)	4
Number of values (total)	16

## Sheet: Figure 5c
Replicate 1					Replicate 2					Replicate 3					Replicate 4
no LIS1	LIS1	LIS1N203A, D205A, Y225A	LIS1N203A, D205A, D245A		no LIS1	LIS1	LIS1N203A, D205A, Y225A	LIS1N203A, D205A, D245A		no LIS1	LIS1	LIS1N203A, D205A, Y225A	LIS1N203A, D205A, D245A		no LIS1	LIS1	LIS1N203A, D205A, Y225A	LIS1N203A, D205A, D245A
0.365126	1.03922	0.2147	0.20114		0.103448	0.212314	0.42659	0.225245		0.243639	0.620749	0.19039	0.207699		0.484225	0.416529	0.56051	0.299945
0.585694	0.342238	0.232084	0.143671		0.0960215	0.162624	0.312784	0.211141		0.0715666	0.358382	0.182854	0.379828		0.246241	0.763459	0.125878	0.423218
0.314281	0.5408	0.0923105	0.309625		0.19816	0.0829352	0.171567	0.100702		0.31261	0.851359	0.108879	0.245705		0.415005	0.799625	0.299034	0.221821
0.323869	0.374672	0.287884	0.148126		0.146237	0.199045	0.299738	0.308651		0.454959	0.477707	0.240769	0.645005		0.209215	0.561183	0.504681	0.249238
0.185698	0.402665	0.464437	0.195381		0.113067	0.205465	0.315318	0.371035		0.272004	0.468654	0.159236	0.23417		0.363024	0.778486	0.342749	0.547373
0.207904	0.539782	0.155986	0.469635		0.175104	0.206417	0.146424	0.187336		0.125949	0.522084	0.0932111	0.410931		0.342159		0.173082	0.33797
0.176384	0.413152	0.15441	0.291729		0.14476	0.278445	0.115808	0.190909		0.203822	0.107956	0.0670466	0.212314		0.171119		0.320072	0.289519
0.16544		0.167617	0.252937		0.168727	0.1352		0.143312		0.181984		0.383123	0.328321		0.456166		0.207136	0.133391
0.116514		0.181984	0.161478		0.130521	0.185845		0.262657		0.328745		0.143868	0.332318				0.0801186	0.421119
0.225688		0.701479	0.0324971		0.102074	0.18303				0.0961423		0.140847	0.21714
0.315839		0.726338	0.257587		0.187336	0.105571				0.11425		0.148818	0.160574
0.0535246		0.194322	0.337205		0.142334	0.0749344				0.105571		0.208047	0.229116
0.376253		0.15441	0.262657		0.0218131	0.363967				0.117952		0.437898	0.123279
0.380701		0.160574	0.0726551		0.129001	0.219635				0.0823633		0.326637	0.190844
		0.418648	0.11058		0.132696	0.185775				0.164372		0.305122	0.0950661
			0.286911		0.0639073	0.349969				0.235905		0.195381	0.515445
			0.229825		0.0155352					0.187336			0.374672
					0.0808816					0.173318
					0.0316887					0.518087
					0.0417667					0.68023
Means
	no LIS1	LIS1	LIS1N203A, D205A, Y225A	LIS1N203A, D205A, D245A
Replicate 1	0.2709	0.5218	0.2871	0.2214
Replicate 2	0.1113	0.1969	0.2555	0.2223
Replicate 3	0.2335	0.649	0.2083	0.2884
Replicate 4	0.2904	0.6639	0.2904	0.3248
Table Analyzed	Table 1					Number of families	1
Data sets analyzed	A-D					Number of comparisons per family	6
						Alpha	0.05
ANOVA summary
F	4.688					Tukey's multiple comparisons test	Mean Diff.	95.00% CI of diff.	Below threshold?	Summary	Adjusted P Value
P value	0.0217					DDB vs. Lis1WT	-0.2814	-0.5332 to -0.02951	Yes	*	0.0273	A-B
P value summary	*					DDB vs. Lis1NDY	-0.0338	-0.2857 to 0.2181	No	ns	0.9776	A-C
Significant diff. among means (P < 0.05)?	Yes					DDB vs. Lis1NDD	-0.0377	-0.2896 to 0.2142	No	ns	0.9695	A-D
R squared	0.5396					Lis1WT vs. Lis1NDY	0.2476	-0.004294 to 0.4994	No	ns	0.0546	B-C
						Lis1WT vs. Lis1NDD	0.2437	-0.008194 to 0.4955	No	ns	0.059	B-D
Brown-Forsythe test						Lis1NDY vs. Lis1NDD	-0.0039	-0.2558 to 0.2480	No	ns	>0.9999	C-D
F (DFn, DFd)	1.587 (3, 12)
P value	0.2441					Test details	Mean 1	Mean 2	Mean Diff.	SE of diff.	n1	n2	q	DF
P value summary	ns					DDB vs. Lis1WT	0.2265	0.5079	-0.2814	0.08484	4	4	4.691	12
Are SDs significantly different (P < 0.05)?	No					DDB vs. Lis1NDY	0.2265	0.2603	-0.0338	0.08484	4	4	0.5634	12
						DDB vs. Lis1NDD	0.2265	0.2642	-0.0377	0.08484	4	4	0.6285	12
Bartlett's test						Lis1WT vs. Lis1NDY	0.5079	0.2603	0.2476	0.08484	4	4	4.127	12
Bartlett's statistic (corrected)	9.529					Lis1WT vs. Lis1NDD	0.5079	0.2642	0.2437	0.08484	4	4	4.062	12
P value	0.023					Lis1NDY vs. Lis1NDD	0.2603	0.2642	-0.0039	0.08484	4	4	0.06501	12
P value summary	*
Are SDs significantly different (P < 0.05)?	Yes
ANOVA table	SS	DF	MS	F (DFn, DFd)
Treatment (between columns)	0.2024	3	0.06747	F (3, 12) = 4.688
Residual (within columns)	0.1727	12	0.01439
Total	0.3752	15
Data summary
Number of treatments (columns)	4
Number of values (total)	16
