# Supplementary material for: Lis1 relieves cytoplasmic dynein-1 autoinhibition by acting as a molecular wedge
Source: Nat Struct Mol Biol. 2023 Aug 24;30(9):1357–64. doi: 10.1038/s41594-023-01069-6 (PMC10497415; doi:10.1038/s41594-023-01069-6)
Supplement: Source Data Extended Data Fig. 5 — Numerical values and statistical analyses [file 41594_2023_1069_MOESM7_ESM.xlsx]

## Sheet: Sheet1
	Rep1	FLAG Lis1 intensity	non specific band intensity	Ratio FlagLis1/nsBand		Rep 2	FLAG Lis1 intensity	non specific band intensity	Ratio FlagLis1/nsBand		Rep3	FLAG Lis1 intensity	non specific band intensity	Ratio FlagLis1/nsBand
	WT	15533.7	12365.6	1.2562		WT	9728.71	7736.3	1.25754		WT	12752.6	10286.3	1.23976
	ΔLis1	761.506	9343.49	0.0815012		ΔLis1	89.95	9592.12	0.00937748		ΔLis1	420.849	6448.73	0.0652607
	Lis1 N213A	13688.4	10801.1	1.26731		Lis1 N213A	11196.4	9871.15	1.13426		Lis1 N213A	6863.29	4144.95	1.65582
	Lis1 W288D	12791.9	12559.5	1.01851		Lis1 W288D	11539.5	7608.69	1.51662		Lis1 W288D	8128.97	5760.75	1.41109
	Lis1 N213A/W288D	11426.6	7705.9	1.48284		Lis1 N213A/W288D	9733.34	6811.28	1.429		Lis1 N213A/W288D	8658.12	7280.72	1.18918
	Ratio FlagLis1/nsBand	A	B	C	D	E
		WT	ΔLis1	FLAG-Lis1 N231A	FLAG-Lis1 W288D	FLAG Lis1 N213A-W288D
	Rep1	1.2562	0.0815012	1.26731	1.01851	1.48284
	rep2	1.25754	0.00937748	1.13426	1.51662	1.429
	rep3	1.23976	0.0652608	1.65582	1.41109	1.18918
One-Way ANOVA results:							Tukey's multiple comparisons
Table Analyzed	Data 1						Number of families	1
Data sets analyzed	A-E						Number of comparisons per family	10
							Alpha	0.05
ANOVA summary
F	28.91						Tukey's multiple comparisons test	Mean Diff.	95.00% CI of diff.	Below threshold?	Summary	Adjusted P Value
P value	<0.0001						WT vs. ΔLis1	1.2	0.7065 to 1.693	Yes	****	<0.0001	A-B
P value summary	****						WT vs. FLAG-Lis1 N231A	-0.1008	-0.5939 to 0.3922	No	ns	0.9579	A-C
Significant diff. among means (P < 0.05)?	Yes						WT vs. FLAG-Lis1 W288D	-0.06379	-0.5568 to 0.4292	No	ns	0.992	A-D
R squared	0.9204						WT vs. FLAG Lis1 N213A-W288D	-0.1154	-0.6084 to 0.3776	No	ns	0.9336	A-E
							ΔLis1 vs. FLAG-Lis1 N231A	-1.3	-1.793 to -0.8074	Yes	****	<0.0001	B-C
Brown-Forsythe test							ΔLis1 vs. FLAG-Lis1 W288D	-1.263	-1.756 to -0.7703	Yes	****	<0.0001	B-D
F (DFn, DFd)	0.9365 (4, 10)						ΔLis1 vs. FLAG Lis1 N213A-W288D	-1.315	-1.808 to -0.8219	Yes	****	<0.0001	B-E
P value	0.4814						FLAG-Lis1 N231A vs. FLAG-Lis1 W288D	0.03706	-0.4560 to 0.5301	No	ns	0.999	C-D
P value summary	ns						FLAG-Lis1 N231A vs. FLAG Lis1 N213A-W288D	-0.01454	-0.5076 to 0.4785	No	ns	>0.9999	C-E
Are SDs significantly different (P < 0.05)?	No						FLAG-Lis1 W288D vs. FLAG Lis1 N213A-W288D	-0.0516	-0.5446 to 0.4414	No	ns	0.9965	D-E
Bartlett's test							Test details	Mean 1	Mean 2	Mean Diff.	SE of diff.	n1	n2	q	DF
Bartlett's statistic (corrected)							WT vs. ΔLis1	1.252	0.05205	1.2	0.1498	3	3	11.32	10
P value							WT vs. FLAG-Lis1 N231A	1.252	1.352	-0.1008	0.1498	3	3	0.952	10
P value summary							WT vs. FLAG-Lis1 W288D	1.252	1.315	-0.06379	0.1498	3	3	0.6022	10
Are SDs significantly different (P < 0.05)?							WT vs. FLAG Lis1 N213A-W288D	1.252	1.367	-0.1154	0.1498	3	3	1.089	10
							ΔLis1 vs. FLAG-Lis1 N231A	0.05205	1.352	-1.3	0.1498	3	3	12.28	10
ANOVA table	SS	DF	MS	F (DFn, DFd)	P value		ΔLis1 vs. FLAG-Lis1 W288D	0.05205	1.315	-1.263	0.1498	3	3	11.93	10
Treatment (between columns)	3.892	4	0.9731	F (4, 10) = 28.91	P<0.0001		ΔLis1 vs. FLAG Lis1 N213A-W288D	0.05205	1.367	-1.315	0.1498	3	3	12.41	10
Residual (within columns)	0.3366	10	0.03366				FLAG-Lis1 N231A vs. FLAG-Lis1 W288D	1.352	1.315	0.03706	0.1498	3	3	0.3498	10
Total	4.229	14					FLAG-Lis1 N231A vs. FLAG Lis1 N213A-W288D	1.352	1.367	-0.01454	0.1498	3	3	0.1373	10
							FLAG-Lis1 W288D vs. FLAG Lis1 N213A-W288D	1.315	1.367	-0.0516	0.1498	3	3	0.4871	10
Data summary
Number of treatments (columns)	5
Number of values (total)	15
