# Supplementary material for: Lis1 relieves cytoplasmic dynein-1 autoinhibition by acting as a molecular wedge
Source: Nat Struct Mol Biol. 2023 Aug 24;30(9):1357–64. doi: 10.1038/s41594-023-01069-6 (PMC10497415; doi:10.1038/s41594-023-01069-6)
Supplement: Source Data Extended Data Fig. 6 — Numerical values and statistical analyses [file 41594_2023_1069_MOESM9_ESM.xlsx]

## Sheet: EDF6c
	no LIS1	LIS1	LIS1N203A, D205A, Y225A	LIS1N203A, D205A, D245A
Replicate 1	20	20	27	29
Replicate 2	12	26	31	37
Replicate 3	17	22	25	32
Replicate 4	24	18	41	36
Table Analyzed	Table 1					Number of families	1
Data sets analyzed	A-D					Number of comparisons per family	6
						Alpha	0.05
ANOVA summary
F	8.482					Tukey's multiple comparisons test	Mean Diff.	95.00% CI of diff.	Below threshold?	Summary	Adjusted P Value
P value	0.0027					DDB vs. Lis1WT	-3.25	-13.83 to 7.329	No	ns	0.799	A-B
P value summary	**					DDB vs. Lis1NDY	-12.75	-23.33 to -2.171	Yes	*	0.0173	A-C
Significant diff. among means (P < 0.05)?	Yes					DDB vs. Lis1NDD	-15.25	-25.83 to -4.671	Yes	**	0.0051	A-D
R squared	0.6795					Lis1WT vs. Lis1NDY	-9.5	-20.08 to 1.079	No	ns	0.0838	B-C
						Lis1WT vs. Lis1NDD	-12	-22.58 to -1.421	Yes	*	0.025	B-D
Brown-Forsythe test						Lis1NDY vs. Lis1NDD	-2.5	-13.08 to 8.079	No	ns	0.8945	C-D
F (DFn, DFd)	0.5366 (3, 12)
P value	0.666					Test details	Mean 1	Mean 2	Mean Diff.	SE of diff.	n1	n2	q	DF
P value summary	ns					DDB vs. Lis1WT	18.25	21.5	-3.25	3.563	4	4	1.29	12
Are SDs significantly different (P < 0.05)?	No					DDB vs. Lis1NDY	18.25	31	-12.75	3.563	4	4	5.06	12
						DDB vs. Lis1NDD	18.25	33.5	-15.25	3.563	4	4	6.052	12
Bartlett's test						Lis1WT vs. Lis1NDY	21.5	31	-9.5	3.563	4	4	3.77	12
Bartlett's statistic (corrected)	1.842					Lis1WT vs. Lis1NDD	21.5	33.5	-12	3.563	4	4	4.762	12
P value	0.6057					Lis1NDY vs. Lis1NDD	31	33.5	-2.5	3.563	4	4	0.9922	12
P value summary	ns
Are SDs significantly different (P < 0.05)?	No
ANOVA table	SS	DF	MS	F (DFn, DFd)
Treatment (between columns)	646.2	3	215.4	F (3, 12) = 8.482
Residual (within columns)	304.8	12	25.4
Total	950.9	15
Data summary
Number of treatments (columns)	4
Number of values (total)	16
